# Supplementary material for: Design and Characterization of a Planar Micro-Conveyor Device Based on Cooperative Legged Piezoelectric MEMS Resonators
Source: Micromachines (Basel). 2022 Jul 28;13(8):1202. doi: 10.3390/mi13081202 (PMC9415132; doi:10.3390/mi13081202)
Supplement: Supplementary file 1 [file micromachines-13-01202-s001.zip]

Archive with 1 entries (1 files):
- Video S1-1.mp4
